# Supplementary material for: Description of a new species of Paraplehnia (Polycladida, Stylochoidea) from Japan, with inference on the phylogenetic position of Plehniidae
Source: Zookeys. 2019 Jul 15;864:1–13. doi: 10.3897/zookeys.864.33955 (PMC6646300; doi:10.3897/zookeys.864.33955)
Supplement: XML Treatment for Paraplehnia seisuiae [file zookeys.864.33955-treatment1.xml]

<!DOCTYPE tp:taxon-treatment
  PUBLIC "-//TaxonX//DTD Taxonomic Treatment Publishing DTD v0 20100105//EN" "tax-treatment-NSO.dtd">
<tp:taxon-treatment xmlns:tp="http://www.plazi.org/taxpub"><tp:treatment-meta><kwd-group><label>Taxon classification</label><kwd><named-content xmlns:xlink="http://www.w3.org/1999/xlink" content-type="kingdom">Animalia</named-content></kwd><kwd><named-content xmlns:xlink="http://www.w3.org/1999/xlink" content-type="order">Polycladida</named-content></kwd><kwd><named-content xmlns:xlink="http://www.w3.org/1999/xlink" content-type="family">Plehniidae</named-content></kwd></kwd-group><mixed-citation publication-type="journal"><person-group><name><surname>Oya</surname><given-names>Yuki</given-names></name><name><surname>Kimura</surname><given-names>Taeko</given-names></name><name><surname>Kajihara</surname><given-names>Hiroshi</given-names></name></person-group><article-title>Description of a new species of <italic><tp:taxon-name><tp:taxon-name-part taxon-name-part-type="genus" reg="Paraplehnia">Paraplehnia</tp:taxon-name-part></tp:taxon-name></italic> (<tp:taxon-name><tp:taxon-name-part taxon-name-part-type="order">Polycladida</tp:taxon-name-part></tp:taxon-name>, <tp:taxon-name><tp:taxon-name-part taxon-name-part-type="superfamily">Stylochoidea</tp:taxon-name-part></tp:taxon-name>) from Japan, with inference on the phylogenetic position of <tp:taxon-name><tp:taxon-name-part taxon-name-part-type="family">Plehniidae</tp:taxon-name-part></tp:taxon-name></article-title><source>Zookeys</source><day>15</day><month>7</month><year>2019</year><volume>864</volume><fpage>1</fpage><lpage>13</lpage><pub-id pub-id-type="doi">10.3897/zookeys.864.33955</pub-id></mixed-citation></tp:treatment-meta><tp:nomenclature><tp:taxon-name>
                <tp:taxon-name-part taxon-name-part-type="genus" reg="Paraplehnia">Paraplehnia</tp:taxon-name-part>
                <tp:taxon-name-part taxon-name-part-type="species" reg="seisuiae">seisuiae</tp:taxon-name-part>
                <object-id xmlns:xlink="http://www.w3.org/1999/xlink" content-type="zoobank" xlink:type="simple">http://zoobank.org/565559B6-CFC2-4CF6-A4F7-BFAFCCF4EEDA</object-id>
              </tp:taxon-name><tp:taxon-status xmlns:xlink="http://www.w3.org/1999/xlink" xlink:type="simple">sp. nov.</tp:taxon-status><xref ref-type="fig" rid="F1">Figures 1</xref><xref ref-type="fig" rid="F2">, 2</xref></tp:nomenclature><tp:treatment-sec sec-type="etymology" id="SECID0ENQAE"><title>Etymology.</title><p>The specific name is a noun in the genitive case and taken from the <abbrev xmlns:xlink="http://www.w3.org/1999/xlink" xlink:title="Training/Research Vessel" id="ABBRID0ETQAE" xlink:type="simple">TRV</abbrev><italic>Seisui-maru</italic>.</p></tp:treatment-sec><tp:treatment-sec sec-type="material" id="SECID0EZQAE"><title>Material examined.</title><p>One specimen: holotype, ICHUM 5345, 44 slides (14 slides for the anterior part and 30 slides for the posterior part of the body), dredged from 298–310 m depths, the Sea of Kumano, between <named-content xmlns:xlink="http://www.w3.org/1999/xlink" content-type="dwc:verbatimCoordinates" xlink:type="simple"><named-content content-type="geo-json" specific-use="{&#34;type&#34;:&#34;Point&#34;,&#34;coordinates&#34;:[136.630000,34.133333]}" id="NCID0ECRAE" xlink:type="simple">34°08.0'N, 136°37.8'E</named-content></named-content> to <named-content xmlns:xlink="http://www.w3.org/1999/xlink" content-type="dwc:verbatimCoordinates" xlink:type="simple"><named-content content-type="geo-json" specific-use="{&#34;type&#34;:&#34;Point&#34;,&#34;coordinates&#34;:[136.631667,34.130000]}" id="NCID0EKRAE" xlink:type="simple">34°07.8'N, 136°37.9'E</named-content></named-content>, Japan.</p></tp:treatment-sec><tp:treatment-sec sec-type="description" id="SECID0EPRAE"><title>Description.</title><p>Live specimen 26 mm in length, 11 mm in width. Body thick, elongate, oval, narrow toward posterior end (Fig. <xref ref-type="fig" rid="F1">1A, B</xref>). Anterior and posterior ends pointed. Body ground color translucent to whitish opaque. General appearance of body light brown. Dorsal body without any pattern. Body margin translucent. Tentacles lacking. Pharynx, ruffled in shape, 7.4 mm in length, located at center of body. Mouth opening at center of pharyngeal cavity (Fig. <xref ref-type="fig" rid="F1">1B</xref>). Intestine highly branched and not anastomosing, spreading throughout body except margin. Pair of sperm ducts and oviducts whitish, visible through ventral surface. Male and female gonopores separate; male gonopore opening at 9 mm from posterior end; female gonopore situated 2.5 mm posterior to male gonopore.</p><p>Marginal and cerebral eyespots small and embedded in parenchyma (Fig. <xref ref-type="fig" rid="F1">1C, D</xref>). At least 47 and 28 eyespots arranged in anterior body margin and from just behind brain to anterior to brain, respectively, but detailed distribution of eyespots could not be observed.</p><fig id="F1" position="float" orientation="portrait"><object-id xmlns:xlink="http://www.w3.org/1999/xlink" content-type="arpha" xlink:type="simple">a2a1abf5-fbe6-5d9c-8504-d6d4de6e5dfe</object-id><object-id xmlns:xlink="http://www.w3.org/1999/xlink" content-type="doi" xlink:type="simple">10.3897/zookeys.864.33955.figure1</object-id><label>Figure 1.</label><caption><p><italic><tp:taxon-name><tp:taxon-name-part taxon-name-part-type="genus" reg="Paraplehnia">Paraplehnia</tp:taxon-name-part><tp:taxon-name-part taxon-name-part-type="species" reg="seisuiae">seisuiae</tp:taxon-name-part></tp:taxon-name></italic> sp. nov., ICHUM 5345 (holotype), photographs taken in life and eyespots observed in sections. <bold>A</bold> Dorsal view <bold>B</bold> ventral view <bold>C</bold> marginal eyespot (inset showing magnification of black box) <bold>D</bold> cerebral eyespot (inset showing magnification of black box). Abbreviations: <bold>br</bold> brain <bold>ce</bold> cerebral eyespot <bold>fg</bold> female gonopore <bold>m</bold> mouth <bold>me</bold> marginal eyespot <bold>mg</bold> male gonopore <bold>ov</bold> oviduct <bold>ph</bold> pharynx <bold>sd</bold> sperm duct. Scale bar: 10 mm (<bold>A</bold>, <bold>B</bold>); 600 μm (<bold>C</bold>, <bold>D</bold>); 20 μm (insets in <bold>C</bold>, <bold>D</bold>).,</p></caption><graphic xmlns:xlink="http://www.w3.org/1999/xlink" xlink:href="zookeys-864-001-g001.jpg" position="float" orientation="portrait" xlink:type="simple" id="oo_317118.jpg"><uri content-type="original_file" xlink:type="simple">https://binary.pensoft.net/fig/317118</uri></graphic></fig><p>Male copulatory apparatus located posteriorly to pharynx, consisting of pair of spermiducal bulbs, prostatic vesicle, and penis papilla (Fig. <xref ref-type="fig" rid="F2">2A–E</xref>). Distal end of each sperm duct forming oval spermiducal bulb, latter having thick muscular wall (Fig. <xref ref-type="fig" rid="F2">2A</xref>). Distal end of each spermiducal bulb slender and separately connecting to neck of prostatic vesicle (Fig. <xref ref-type="fig" rid="F2">2B–D</xref>). Prostatic vesicle pear-shaped, having strong muscular wall occupying its proximal one-third, distally coated with connective tissue and enclosed by muscular bulb (Fig. <xref ref-type="fig" rid="F2">2F</xref>). Canals of extra-vesicular gland penetrating prostatic-vesicle wall. Glandular epithelium with numerous teardrop-shaped cells folded in prostatic vesicle. Ejaculatory duct lacking; distal end of prostatic vesicle directly forming a part of penis papilla. Penis papilla large, conical, and projecting posteriorly into male atrium. Male atrium lined with thin, non-ciliated epithelium.</p><p>Pair of oviducts forming common oviduct, which run postero-dorsally to enter vagina (Fig. <xref ref-type="fig" rid="F2">2E</xref>). From this point, elongated duct of Lang’s vesicle, lined with ciliated epithelium, running posteriorly. Lang’s vesicle sac-shaped, lined with squamous cells, positioned posterior to female gonopore. Vagina lined with smooth ciliated epithelium, running antero-dorsally, curving postero-ventrally as it becomes slenderer, turning postero-dorsally as it becomes wider, eventually leading ventrally to exit at female atrium (or vagina externa). Medial part of vagina surrounded by numerous cement glands (Fig. <xref ref-type="fig" rid="F2">2E</xref>). Female atrium large, folded, with thick basement membrane opening at female gonopore.</p><p>Genital pit with smooth epithelium and basement membrane similar to those in vagina (Fig. <xref ref-type="fig" rid="F2">2G</xref>), located between male and female gonopores (Fig. <xref ref-type="fig" rid="F2">2F, H</xref>).</p><fig id="F2" position="float" orientation="portrait"><object-id xmlns:xlink="http://www.w3.org/1999/xlink" content-type="arpha" xlink:type="simple">87db2a81-501a-59c2-afcc-5b0cbbb5a0e2</object-id><object-id xmlns:xlink="http://www.w3.org/1999/xlink" content-type="doi" xlink:type="simple">10.3897/zookeys.864.33955.figure2</object-id><label>Figure 2.</label><caption><p><italic><tp:taxon-name><tp:taxon-name-part taxon-name-part-type="genus" reg="Paraplehnia">Paraplehnia</tp:taxon-name-part><tp:taxon-name-part taxon-name-part-type="species" reg="seisuiae">seisuiae</tp:taxon-name-part></tp:taxon-name></italic> sp. nov., ICHUM 5345 (holotype), sagittal sections (<bold>A–G</bold>) and schematic diagram (<bold>H</bold>). <bold>A</bold> Spermiducal bulb <bold>B–D</bold> connection between spermiducal bulb and prostatic vesicle <bold>E</bold>, <bold>F</bold> copulatory apparatus <bold>G</bold> genital pit <bold>H</bold> schematic diagram of copulatory complex. Abbreviations: <bold>cex</bold> canal of extra-vesicular grand <bold>cg</bold> cement glands <bold>cov</bold> common oviduct <bold>dl</bold> duct of Lang’s vesicle <bold>dsb</bold> duct of spermiducal bulb <bold>fa</bold> female atrium <bold>fg</bold> female gonopore <bold>gp</bold> genital pit <bold>lv</bold> Lang’s vesicle <bold>ma</bold> male atrium <bold>mb</bold> muscular bulb <bold>mg</bold> male gonopore <bold>ph</bold> pharynx <bold>pp</bold> penis papilla <bold>pv</bold> prostatic vesicle <bold>sb</bold> spermiducal bulb <bold>v</bold> vagina. Scale bars: 600 μm (<bold>A</bold>, <bold>E</bold>, <bold>F</bold>, <bold>H</bold>); 300 μm (<bold>B–D</bold>, <bold>G</bold>). Staining: hematoxylin and eosin stain (<bold>A–E</bold>); Mallory’s triple stain (<bold>F</bold>, <bold>G</bold>).</p></caption><graphic xmlns:xlink="http://www.w3.org/1999/xlink" xlink:href="zookeys-864-001-g002.jpg" position="float" orientation="portrait" xlink:type="simple" id="oo_317119.jpg"><uri content-type="original_file" xlink:type="simple">https://binary.pensoft.net/fig/317119</uri></graphic></fig></tp:treatment-sec><tp:treatment-sec sec-type="habitat" id="SECID0EDYAE"><title>Habitat.</title><p>Judging from the nature of the dredged material, the sediment type of the species’ habitat is likely to be sandy mud.</p></tp:treatment-sec><tp:treatment-sec sec-type="Molecular phylogeny" id="SECID0EIYAE"><title>Molecular phylogeny.</title><p>The resulting <abbrev xmlns:xlink="http://www.w3.org/1999/xlink" xlink:title="Bayesian Inference" id="ABBRID0EOYAE" xlink:type="simple">BI</abbrev> and <abbrev xmlns:xlink="http://www.w3.org/1999/xlink" xlink:title="maximum-likelihood" id="ABBRID0ESYAE" xlink:type="simple">ML</abbrev> trees were almost identical to each other in topology. <italic><tp:taxon-name><tp:taxon-name-part taxon-name-part-type="genus" reg="Paraplehnia">Paraplehnia</tp:taxon-name-part><tp:taxon-name-part taxon-name-part-type="species" reg="seisuiae">seisuiae</tp:taxon-name-part></tp:taxon-name></italic> sp. nov. was nested in a clade composed of stylochoids except <italic><tp:taxon-name><tp:taxon-name-part taxon-name-part-type="genus" reg="Koinostylochus">Koinostylochus</tp:taxon-name-part><tp:taxon-name-part taxon-name-part-type="species" reg="elongatus">elongatus</tp:taxon-name-part></tp:taxon-name></italic> and <italic><tp:taxon-name><tp:taxon-name-part taxon-name-part-type="genus" reg="Pseudostylochus">Pseudostylochus</tp:taxon-name-part><tp:taxon-name-part taxon-name-part-type="species" reg="obscurus">obscurus</tp:taxon-name-part></tp:taxon-name></italic> (Fig. <xref ref-type="fig" rid="F3">3</xref>); the latter two appeared to be more closely related to leptoplanoids than to stylochoids, as indicated by <xref ref-type="bibr" rid="B44">Tsunashima et al. (2017)</xref>. The majority of stylochoids except <italic><tp:taxon-name><tp:taxon-name-part taxon-name-part-type="genus" reg="Callioplana">Callioplana</tp:taxon-name-part><tp:taxon-name-part taxon-name-part-type="species" reg="marginata">marginata</tp:taxon-name-part></tp:taxon-name></italic>, <italic><tp:taxon-name><tp:taxon-name-part taxon-name-part-type="genus" reg="Koinostylochus">Koinostylochus</tp:taxon-name-part><tp:taxon-name-part taxon-name-part-type="species" reg="elongatus">elongatus</tp:taxon-name-part></tp:taxon-name></italic>, and <italic><tp:taxon-name><tp:taxon-name-part taxon-name-part-type="genus" reg="Pseudostylochus">Pseudostylochus</tp:taxon-name-part><tp:taxon-name-part taxon-name-part-type="species" reg="obscurus">obscurus</tp:taxon-name-part></tp:taxon-name></italic> formed a clade which also included <italic><tp:taxon-name><tp:taxon-name-part taxon-name-part-type="genus" reg="Stylochus">Stylochus</tp:taxon-name-part></tp:taxon-name></italic> sp. of <xref ref-type="bibr" rid="B3">Bahia et al. (2017)</xref> and was supported by 0.99 <abbrev xmlns:xlink="http://www.w3.org/1999/xlink" xlink:title="Bayesian Inference" id="ABBRID0EL2AE" xlink:type="simple">BI</abbrev> posterior probability and 73% <abbrev xmlns:xlink="http://www.w3.org/1999/xlink" xlink:title="maximum-likelihood" id="ABBRID0EP2AE" xlink:type="simple">ML</abbrev> bootstrap (Fig. <xref ref-type="fig" rid="F3">3</xref>). Given <xref ref-type="bibr" rid="B3">Bahia et al.’s (2017)</xref> generic identification of <italic><tp:taxon-name><tp:taxon-name-part taxon-name-part-type="genus" reg="Stylochus">Stylochus</tp:taxon-name-part></tp:taxon-name></italic> sp., this clade can be regarded as representing the “true” <tp:taxon-name><tp:taxon-name-part taxon-name-part-type="superfamily">Stylochoidea</tp:taxon-name-part></tp:taxon-name>, because <italic><tp:taxon-name><tp:taxon-name-part taxon-name-part-type="genus" reg="Stylochus">Stylochus</tp:taxon-name-part></tp:taxon-name></italic> is the type genus for this family-group name. While <italic><tp:taxon-name><tp:taxon-name-part taxon-name-part-type="genus" reg="Paraplehnia">Paraplehnia</tp:taxon-name-part><tp:taxon-name-part taxon-name-part-type="species" reg="seisuiae">seisuiae</tp:taxon-name-part></tp:taxon-name></italic> sp. nov. appeared as sister to <italic><tp:taxon-name><tp:taxon-name-part taxon-name-part-type="genus" reg="Hoploplana">Hoploplana</tp:taxon-name-part></tp:taxon-name></italic> spp., its supporting values were low (0.64 <abbrev xmlns:xlink="http://www.w3.org/1999/xlink" xlink:title="Bayesian Inference" id="ABBRID0EA4AE" xlink:type="simple">BI</abbrev> posterior probability; 27% <abbrev xmlns:xlink="http://www.w3.org/1999/xlink" xlink:title="maximum-likelihood" id="ABBRID0EE4AE" xlink:type="simple">ML</abbrev> bootstrap). The inter-family relation of <tp:taxon-name><tp:taxon-name-part taxon-name-part-type="family">Plehniidae</tp:taxon-name-part></tp:taxon-name> among <tp:taxon-name><tp:taxon-name-part taxon-name-part-type="superfamily">Stylochoidea</tp:taxon-name-part></tp:taxon-name> was thus not fully resolved in the present study.</p><fig id="F3" position="float" orientation="portrait"><object-id xmlns:xlink="http://www.w3.org/1999/xlink" content-type="arpha" xlink:type="simple">585559f9-039a-5307-ad36-e0bdac931580</object-id><object-id xmlns:xlink="http://www.w3.org/1999/xlink" content-type="doi" xlink:type="simple">10.3897/zookeys.864.33955.figure3</object-id><label>Figure 3.</label><caption><p>Bayesian phylogenetic tree based on 28S rDNA sequences (603 bp in total). Numbers near nodes are posterior probability and bootstrap value, respectively.</p></caption><graphic xmlns:xlink="http://www.w3.org/1999/xlink" xlink:href="zookeys-864-001-g003.jpg" position="float" orientation="portrait" xlink:type="simple" id="oo_317120.jpg"><uri content-type="original_file" xlink:type="simple">https://binary.pensoft.net/fig/317120</uri></graphic></fig></tp:treatment-sec><tp:treatment-sec sec-type="remarks" id="SECID0E54AE"><title>Remarks.</title><p>In this paper, we follow the classification system by <xref ref-type="bibr" rid="B35">Prudhoe (1985)</xref>, in which <tp:taxon-name><tp:taxon-name-part taxon-name-part-type="family">Plehniidae</tp:taxon-name-part></tp:taxon-name> consists of five genera (<italic><tp:taxon-name><tp:taxon-name-part taxon-name-part-type="genus" reg="Discocelides">Discocelides</tp:taxon-name-part></tp:taxon-name></italic>, <italic><tp:taxon-name><tp:taxon-name-part taxon-name-part-type="genus" reg="Myoramyxa">Myoramyxa</tp:taxon-name-part></tp:taxon-name></italic>, <italic><tp:taxon-name><tp:taxon-name-part taxon-name-part-type="genus" reg="Nephtheaplana">Nephtheaplana</tp:taxon-name-part></tp:taxon-name></italic>, <italic><tp:taxon-name><tp:taxon-name-part taxon-name-part-type="genus" reg="Paraplehnia">Paraplehnia</tp:taxon-name-part></tp:taxon-name></italic>, and <italic><tp:taxon-name><tp:taxon-name-part taxon-name-part-type="genus" reg="Plehnia">Plehnia</tp:taxon-name-part></tp:taxon-name></italic>); for <xref ref-type="bibr" rid="B10">Faubel’s (1983)</xref> system, see Discussion below. <xref ref-type="bibr" rid="B17">Hyman (1953)</xref> characterized <italic><tp:taxon-name><tp:taxon-name-part taxon-name-part-type="genus" reg="Paraplehnia">Paraplehnia</tp:taxon-name-part></tp:taxon-name></italic> as possessing a prostatic vesicle that has i) a strong muscular wall in its proximal end and ii) a reduced glandular part. <italic><tp:taxon-name><tp:taxon-name-part taxon-name-part-type="genus" reg="Paraplehnia">Paraplehnia</tp:taxon-name-part><tp:taxon-name-part taxon-name-part-type="species" reg="seisuiae">seisuiae</tp:taxon-name-part></tp:taxon-name></italic> sp. nov. is characteristic of the genus by possessing these characteristics. By these characters, our new species cannot be placed in <italic><tp:taxon-name><tp:taxon-name-part taxon-name-part-type="genus" reg="Plehnia">Plehnia</tp:taxon-name-part></tp:taxon-name></italic> sensu <xref ref-type="bibr" rid="B35">Prudhoe (1985)</xref>, because the latter is diagnosed to have a prostatic vesicle whose proximal end is not particularly thick-walled. <italic><tp:taxon-name><tp:taxon-name-part taxon-name-part-type="genus" reg="Paraplehnia">Paraplehnia</tp:taxon-name-part><tp:taxon-name-part taxon-name-part-type="species" reg="seisuiae">seisuiae</tp:taxon-name-part></tp:taxon-name></italic> sp. nov. differs from <italic><tp:taxon-name><tp:taxon-name-part taxon-name-part-type="genus" reg="Discocelides">Discocelides</tp:taxon-name-part></tp:taxon-name></italic> and <italic><tp:taxon-name><tp:taxon-name-part taxon-name-part-type="genus" reg="Myoramyxa">Myoramyxa</tp:taxon-name-part></tp:taxon-name></italic> in that it does not have a vaginal duct (ductus vaginalis) and from <italic><tp:taxon-name><tp:taxon-name-part taxon-name-part-type="genus" reg="Nephtheaplana">Nephtheaplana</tp:taxon-name-part></tp:taxon-name></italic> in that our specimen has a pair of spermiducal bulbs.</p><p><italic><tp:taxon-name><tp:taxon-name-part taxon-name-part-type="genus" reg="Paraplehnia">Paraplehnia</tp:taxon-name-part></tp:taxon-name></italic> has contained two species, <italic><tp:taxon-name><tp:taxon-name-part taxon-name-part-type="genus" reg="Paraplehnia">P.</tp:taxon-name-part><tp:taxon-name-part taxon-name-part-type="species" reg="japonica">japonica</tp:taxon-name-part></tp:taxon-name></italic> (Bock, 1923) and <italic><tp:taxon-name><tp:taxon-name-part taxon-name-part-type="genus" reg="Paraplehnia">P.</tp:taxon-name-part><tp:taxon-name-part taxon-name-part-type="species" reg="pacifica">pacifica</tp:taxon-name-part></tp:taxon-name></italic> (Kato, 1939), and both were originally described from the sublittoral zone in Japan. <italic><tp:taxon-name><tp:taxon-name-part taxon-name-part-type="genus" reg="Paraplehnia">Paraplehnia</tp:taxon-name-part><tp:taxon-name-part taxon-name-part-type="species" reg="seisuiae">seisuiae</tp:taxon-name-part></tp:taxon-name></italic> sp. nov. can be distinguished from the two congeners by the thickness of the muscular wall of the prostatic vesicle (about one-third of the prostatic vesicle in <italic><tp:taxon-name><tp:taxon-name-part taxon-name-part-type="genus" reg="Paraplehnia">P.</tp:taxon-name-part><tp:taxon-name-part taxon-name-part-type="species" reg="seisuiae">seisuiae</tp:taxon-name-part></tp:taxon-name></italic> sp. nov.; about one-half in <italic><tp:taxon-name><tp:taxon-name-part taxon-name-part-type="genus" reg="Paraplehnia">P.</tp:taxon-name-part><tp:taxon-name-part taxon-name-part-type="species" reg="japonica">japonica</tp:taxon-name-part></tp:taxon-name></italic> and <italic><tp:taxon-name><tp:taxon-name-part taxon-name-part-type="genus" reg="Paraplehnia">P.</tp:taxon-name-part><tp:taxon-name-part taxon-name-part-type="species" reg="pacifica">pacifica</tp:taxon-name-part></tp:taxon-name></italic>), the presence/absence of a common duct between spermiducal bulbs and prostatic vesicle (absent in <italic><tp:taxon-name><tp:taxon-name-part taxon-name-part-type="genus" reg="Paraplehnia">P.</tp:taxon-name-part><tp:taxon-name-part taxon-name-part-type="species" reg="seisuiae">seisuiae</tp:taxon-name-part></tp:taxon-name></italic> sp. nov.; present in <italic><tp:taxon-name><tp:taxon-name-part taxon-name-part-type="genus" reg="Paraplehnia">P.</tp:taxon-name-part><tp:taxon-name-part taxon-name-part-type="species" reg="japonica">japonica</tp:taxon-name-part></tp:taxon-name></italic> and <italic><tp:taxon-name><tp:taxon-name-part taxon-name-part-type="genus" reg="Paraplehnia">P.</tp:taxon-name-part><tp:taxon-name-part taxon-name-part-type="species" reg="pacifica">pacifica</tp:taxon-name-part></tp:taxon-name></italic>), and the presence/absence of a genital pit between the male and the female gonopores (present in <italic><tp:taxon-name><tp:taxon-name-part taxon-name-part-type="genus" reg="Paraplehnia">P.</tp:taxon-name-part><tp:taxon-name-part taxon-name-part-type="species" reg="seisuiae">seisuiae</tp:taxon-name-part></tp:taxon-name></italic> sp. nov.; absent in <italic><tp:taxon-name><tp:taxon-name-part taxon-name-part-type="genus" reg="Paraplehnia">P.</tp:taxon-name-part><tp:taxon-name-part taxon-name-part-type="species" reg="japonica">japonica</tp:taxon-name-part></tp:taxon-name></italic> and <italic><tp:taxon-name><tp:taxon-name-part taxon-name-part-type="genus" reg="Paraplehnia">P.</tp:taxon-name-part><tp:taxon-name-part taxon-name-part-type="species" reg="pacifica">pacifica</tp:taxon-name-part></tp:taxon-name></italic>) (Table <xref ref-type="table" rid="T2">2</xref>). In addition, <italic><tp:taxon-name><tp:taxon-name-part taxon-name-part-type="genus" reg="Paraplehnia">P.</tp:taxon-name-part><tp:taxon-name-part taxon-name-part-type="species" reg="seisuiae">seisuiae</tp:taxon-name-part></tp:taxon-name></italic> sp. nov. differs from <italic><tp:taxon-name><tp:taxon-name-part taxon-name-part-type="genus" reg="Paraplehnia">P.</tp:taxon-name-part><tp:taxon-name-part taxon-name-part-type="species" reg="japonica">japonica</tp:taxon-name-part></tp:taxon-name></italic> by the length of the Lang’s duct (elongated in <italic><tp:taxon-name><tp:taxon-name-part taxon-name-part-type="genus" reg="Paraplehnia">P.</tp:taxon-name-part><tp:taxon-name-part taxon-name-part-type="species" reg="seisuiae">seisuiae</tp:taxon-name-part></tp:taxon-name></italic> sp. nov.; short in <italic><tp:taxon-name><tp:taxon-name-part taxon-name-part-type="genus" reg="Paraplehnia">P.</tp:taxon-name-part><tp:taxon-name-part taxon-name-part-type="species" reg="japonica">japonica</tp:taxon-name-part></tp:taxon-name></italic>) and from <italic><tp:taxon-name><tp:taxon-name-part taxon-name-part-type="genus" reg="Paraplehnia">P.</tp:taxon-name-part><tp:taxon-name-part taxon-name-part-type="species" reg="pacifica">pacifica</tp:taxon-name-part></tp:taxon-name></italic> by the range of developed connective tissues in the female copulatory apparatus (from the female atrium to around the female gonopore and the genital pit in <italic><tp:taxon-name><tp:taxon-name-part taxon-name-part-type="genus" reg="Paraplehnia">P.</tp:taxon-name-part><tp:taxon-name-part taxon-name-part-type="species" reg="seisuiae">seisuiae</tp:taxon-name-part></tp:taxon-name></italic> sp. nov.; only around the female atrium in <italic><tp:taxon-name><tp:taxon-name-part taxon-name-part-type="genus" reg="Paraplehnia">P.</tp:taxon-name-part><tp:taxon-name-part taxon-name-part-type="species" reg="pacifica">pacifica</tp:taxon-name-part></tp:taxon-name></italic>).</p><table-wrap id="T2" position="float" orientation="portrait"><label>Table 2.</label><caption><p>Comparison of characters between species of <italic><tp:taxon-name><tp:taxon-name-part taxon-name-part-type="genus" reg="Paraplehnia">Paraplehnia</tp:taxon-name-part></tp:taxon-name></italic>.</p></caption><table id="TID0ET4AG" rules="all"><tbody><tr><th rowspan="1" colspan="1"/><th rowspan="1" colspan="1"><italic><tp:taxon-name><tp:taxon-name-part taxon-name-part-type="genus" reg="Paraplehnia">P.</tp:taxon-name-part><tp:taxon-name-part taxon-name-part-type="species" reg="japonica">japonica</tp:taxon-name-part></tp:taxon-name></italic> (Bock, 1923)</th><th rowspan="1" colspan="1"><italic><tp:taxon-name><tp:taxon-name-part taxon-name-part-type="genus" reg="Paraplehnia">P.</tp:taxon-name-part><tp:taxon-name-part taxon-name-part-type="species" reg="pacifica">pacifica</tp:taxon-name-part></tp:taxon-name></italic> (Kato, 1939)</th><th rowspan="1" colspan="1"><italic><tp:taxon-name><tp:taxon-name-part taxon-name-part-type="genus" reg="Paraplehnia">P.</tp:taxon-name-part><tp:taxon-name-part taxon-name-part-type="species" reg="seisuiae">seisuiae</tp:taxon-name-part></tp:taxon-name></italic> sp. nov.</th></tr><tr><td rowspan="1" colspan="1">Type locality</td><td rowspan="1" colspan="1">Kobe Bay, Japan</td><td rowspan="1" colspan="1">Tako-shima, Onagawa, Japan</td><td rowspan="1" colspan="1">Sea of Kumano, Japan</td></tr><tr><td rowspan="1" colspan="1">Depth</td><td rowspan="1" colspan="1">12–15 m</td><td rowspan="1" colspan="1">28 m (<xref ref-type="bibr" rid="B20">Kato 1939</xref>); 64, 78 m (<xref ref-type="bibr" rid="B15">Hagiya 1993</xref>)</td><td rowspan="1" colspan="1">298–310 m</td></tr><tr><td rowspan="1" colspan="1">Muscular wall in posterior end of prostatic vesicle</td><td rowspan="1" colspan="1">About 1/2 of the prostatic vesicle</td><td rowspan="1" colspan="1">About 1/2 of the prostatic vesicle</td><td rowspan="1" colspan="1">About 1/3 of the prostatic vesicle</td></tr><tr><td rowspan="1" colspan="1">Common duct between spermiducal bulbs and prostatic vesicle</td><td rowspan="1" colspan="1">Present</td><td rowspan="1" colspan="1">Present</td><td rowspan="1" colspan="1">Absent</td></tr><tr><td rowspan="1" colspan="1">Genital pit</td><td rowspan="1" colspan="1">Absent</td><td rowspan="1" colspan="1">Absent</td><td rowspan="1" colspan="1">Present</td></tr><tr><td rowspan="1" colspan="1">Duct of Lang’s vesicle</td><td rowspan="1" colspan="1">Short</td><td rowspan="1" colspan="1">Elongated</td><td rowspan="1" colspan="1">Elongated</td></tr><tr><td rowspan="1" colspan="1">Developed connective tissues in the female copulatory apparatus</td><td rowspan="1" colspan="1">?</td><td rowspan="1" colspan="1">Only around the female atrium</td><td rowspan="1" colspan="1">From the female atrium to the genital pit and the female gonopore</td></tr><tr><td rowspan="1" colspan="1">Reference</td><td rowspan="1" colspan="1">
                        <xref ref-type="bibr" rid="B6">Bock 1923</xref>
                      </td><td rowspan="1" colspan="1"><xref ref-type="bibr" rid="B20">Kato 1939</xref>; <xref ref-type="bibr" rid="B15">Hagiya 1993</xref></td><td rowspan="1" colspan="1">This study</td></tr></tbody></table></table-wrap><p>The eyespots were invisible in the living specimen (Fig. <xref ref-type="fig" rid="F1">1A</xref>), probably because of the thickness and opaqueness of the body, as well as the small size of each eyespot. We noticed the presence of eyespots only after sectioning (Fig. <xref ref-type="fig" rid="F1">1C, D</xref>). <xref ref-type="bibr" rid="B6">Bock (1923</xref>: 3) also remarked for <italic><tp:taxon-name><tp:taxon-name-part taxon-name-part-type="genus" reg="Paraplehnia">Paraplehnia</tp:taxon-name-part><tp:taxon-name-part taxon-name-part-type="species" reg="japonica">japonica</tp:taxon-name-part></tp:taxon-name></italic> that eyespots were undetectable in the living specimens and became apparent only after histological sectioning. Because we failed to observe the arrangement of eyespots from dorsal view in intact body, we had to categorize each eyespot into marginal ones or cerebral ones according to the relative position from the body margin and the brain.</p><p>It is for the first time that a genital pit (or genital sucker) was found in a species of plehniid. Among Acotylea, genital pits have been known in <italic><tp:taxon-name><tp:taxon-name-part taxon-name-part-type="genus" reg="Itannia">Itannia</tp:taxon-name-part><tp:taxon-name-part taxon-name-part-type="species" reg="ornata">ornata</tp:taxon-name-part></tp:taxon-name></italic> Marcus, 1947 (<tp:taxon-name><tp:taxon-name-part taxon-name-part-type="family">Hoploplanidae</tp:taxon-name-part></tp:taxon-name> Stummer-Traunfels, 1933), three species of <italic><tp:taxon-name><tp:taxon-name-part taxon-name-part-type="genus" reg="Leptoplana">Leptoplana</tp:taxon-name-part></tp:taxon-name></italic> (<tp:taxon-name><tp:taxon-name-part taxon-name-part-type="family">Leptoplanidae</tp:taxon-name-part></tp:taxon-name> Stimpson, 1857) (<xref ref-type="bibr" rid="B12">Gammoudi et al. 2012</xref>), and <italic><tp:taxon-name><tp:taxon-name-part taxon-name-part-type="genus" reg="Persica">Persica</tp:taxon-name-part><tp:taxon-name-part taxon-name-part-type="species" reg="qeshmensis">qeshmensis</tp:taxon-name-part></tp:taxon-name></italic> Maghsoudlou, Bulnes, &amp; Rahimian, 2015 (<tp:taxon-name><tp:taxon-name-part taxon-name-part-type="family">Pleioplanidae</tp:taxon-name-part></tp:taxon-name> Faubel, 1983). Genital pits in <italic><tp:taxon-name><tp:taxon-name-part taxon-name-part-type="genus" reg="Itannia">I.</tp:taxon-name-part><tp:taxon-name-part taxon-name-part-type="species" reg="ornata">ornata</tp:taxon-name-part></tp:taxon-name></italic> are present in a pair, situated on both sides of the female gonopore (<xref ref-type="bibr" rid="B29">Marcus 1952</xref>). On the other hand, a single genital pit is present between the male and female gonopores in three <italic><tp:taxon-name><tp:taxon-name-part taxon-name-part-type="genus" reg="Leptoplana">Leptoplana</tp:taxon-name-part></tp:taxon-name></italic> species and <italic><tp:taxon-name><tp:taxon-name-part taxon-name-part-type="genus" reg="Persica">Persica</tp:taxon-name-part><tp:taxon-name-part taxon-name-part-type="species" reg="qeshmensis">qeshmensis</tp:taxon-name-part></tp:taxon-name></italic>, as well as in <italic><tp:taxon-name><tp:taxon-name-part taxon-name-part-type="genus" reg="Paraplehnia">Paraplehnia</tp:taxon-name-part><tp:taxon-name-part taxon-name-part-type="species" reg="seisuiae">seisuiae</tp:taxon-name-part></tp:taxon-name></italic> sp. nov. (Fig. <xref ref-type="fig" rid="F2">2H, I</xref>).</p></tp:treatment-sec><ref-list><ref id="B44"><mixed-citation xmlns:xlink="http://www.w3.org/1999/xlink" xlink:type="simple"><person-group><name name-style="western"><surname>Tsunashima</surname><given-names>T</given-names></name><name name-style="western"><surname>Hagiya</surname><given-names>M</given-names></name><name name-style="western"><surname>Yamada</surname><given-names>R</given-names></name><name name-style="western"><surname>Koito</surname><given-names>T</given-names></name><name name-style="western"><surname>Tsuyuki</surname><given-names>N</given-names></name><name name-style="western"><surname>Izawa</surname><given-names>S</given-names></name><name name-style="western"><surname>Kosoba</surname><given-names>K</given-names></name><name name-style="western"><surname>Itoi</surname><given-names>S</given-names></name><name name-style="western"><surname>Sugita</surname><given-names>H</given-names></name></person-group> (<year>2017</year>) <article-title>A molecular framework for the taxonomy and systematics of Japanese marine turbellarian flatworms (<tp:taxon-name><tp:taxon-name-part taxon-name-part-type="phylum">Platyhelminthes</tp:taxon-name-part></tp:taxon-name>, <tp:taxon-name><tp:taxon-name-part taxon-name-part-type="order">Polycladida</tp:taxon-name-part></tp:taxon-name>).</article-title><source>Aquatic Biology</source><volume>26</volume>: <fpage>159</fpage>–<lpage>167</lpage>. <ext-link xlink:type="simple" ext-link-type="doi" xlink:href="10.3354/ab00682">https://doi.org/10.3354/ab00682</ext-link></mixed-citation></ref><ref id="B3"><mixed-citation xmlns:xlink="http://www.w3.org/1999/xlink" xlink:type="simple"><person-group><name name-style="western"><surname>Bahia</surname><given-names>J</given-names></name><name name-style="western"><surname>Padula</surname><given-names>V</given-names></name><name name-style="western"><surname>Schrödl</surname><given-names>M</given-names></name></person-group> (<year>2017</year>) <article-title><tp:taxon-name><tp:taxon-name-part taxon-name-part-type="order">Polycladida</tp:taxon-name-part></tp:taxon-name> phylogeny and evolution: integrating evidence from 28S rDNA and morphology.</article-title><source>Organisms Diversity &amp; Evolution</source><volume>17</volume>(<issue>3</issue>): <fpage>653</fpage>–<lpage>678</lpage>. <ext-link xlink:type="simple" ext-link-type="doi" xlink:href="10.1007/s13127-017-0327-5">https://doi.org/10.1007/s13127-017-0327-5</ext-link></mixed-citation></ref><ref id="B35"><mixed-citation xmlns:xlink="http://www.w3.org/1999/xlink" xlink:type="simple"><person-group><name name-style="western"><surname>Prudhoe</surname><given-names>S</given-names></name></person-group> (<year>1985</year>) <source>A Monograph on Polyclad <tp:taxon-name><tp:taxon-name-part taxon-name-part-type="class">Turbellaria</tp:taxon-name-part></tp:taxon-name>.</source><publisher-name>Oxford University Press</publisher-name>, <publisher-loc>Oxford</publisher-loc>, <size units="page">253 pp</size>.</mixed-citation></ref><ref id="B10"><mixed-citation xmlns:xlink="http://www.w3.org/1999/xlink" xlink:type="simple"><person-group><name name-style="western"><surname>Faubel</surname><given-names>A</given-names></name></person-group> (<year>1983</year>) <article-title>The <tp:taxon-name><tp:taxon-name-part taxon-name-part-type="order">Polycladida</tp:taxon-name-part></tp:taxon-name>, <tp:taxon-name><tp:taxon-name-part taxon-name-part-type="class">Turbellaria</tp:taxon-name-part></tp:taxon-name>. Proposal and establishment of a new system. Part I. The Acotylea.</article-title><source>Mitteilungen des hamburgischen zoologischen Museums und Instituts</source><volume>80</volume>: <fpage>17</fpage>–<lpage>121</lpage>.</mixed-citation></ref><ref id="B17"><mixed-citation xmlns:xlink="http://www.w3.org/1999/xlink" xlink:type="simple"><person-group><name name-style="western"><surname>Hyman</surname><given-names>LH</given-names></name></person-group> (<year>1953</year>) <article-title>The polyclad flatworms of the Pacific coast of North America.</article-title><source>Bulletin of the American Museum of Natural History</source><volume>100</volume>: <fpage>269</fpage>–<lpage>392</lpage>.</mixed-citation></ref><ref id="B20"><mixed-citation xmlns:xlink="http://www.w3.org/1999/xlink" xlink:type="simple"><person-group><name name-style="western"><surname>Kato</surname><given-names>K</given-names></name></person-group> (<year>1939</year>) <article-title>Polyclads in Onagawa and vicinity.</article-title><source>Science Reports of the Tohoku Imperial University, Fourth Series, Biology</source><volume>14</volume>: <fpage>65</fpage>–<lpage>79</lpage>.</mixed-citation></ref><ref id="B15"><mixed-citation xmlns:xlink="http://www.w3.org/1999/xlink" xlink:type="simple"><person-group><name name-style="western"><surname>Hagiya</surname><given-names>M</given-names></name></person-group> (<year>1993</year>) <article-title>Note on some polyclad turbellarians (<tp:taxon-name><tp:taxon-name-part taxon-name-part-type="phylum">Platyhelminthes</tp:taxon-name-part></tp:taxon-name>) from Otsuchi Bay and its vicinity, Iwate Prefecture.</article-title><source>Otsuchi Marine Research Center Report</source><volume>19</volume>: <fpage>31</fpage>–<lpage>51</lpage>.</mixed-citation></ref><ref id="B6"><mixed-citation xmlns:xlink="http://www.w3.org/1999/xlink" xlink:type="simple"><person-group><name name-style="western"><surname>Bock</surname><given-names>S</given-names></name></person-group> (<year>1923</year>) <article-title>Two new acotylean polyclads from Japan.</article-title><source>Arkiv för Zoologi</source><volume>15</volume>(<issue>17</issue>): <fpage>1</fpage>–<lpage>41</lpage>.</mixed-citation></ref><ref id="B12"><mixed-citation xmlns:xlink="http://www.w3.org/1999/xlink" xlink:type="simple"><person-group><name name-style="western"><surname>Gammoudi</surname><given-names>M</given-names></name><name name-style="western"><surname>Egger</surname><given-names>B</given-names></name><name name-style="western"><surname>Tekaya</surname><given-names>S</given-names></name><name name-style="western"><surname>Norena</surname><given-names>C</given-names></name></person-group> (<year>2012</year>) <article-title>The genus <italic><tp:taxon-name><tp:taxon-name-part taxon-name-part-type="genus">Leptoplana</tp:taxon-name-part></tp:taxon-name></italic> (<tp:taxon-name><tp:taxon-name-part taxon-name-part-type="family">Leptoplanidae</tp:taxon-name-part></tp:taxon-name>, <tp:taxon-name><tp:taxon-name-part taxon-name-part-type="order">Polycladida</tp:taxon-name-part></tp:taxon-name>) in the Mediterranean basin. Redescription of the species <italic><tp:taxon-name><tp:taxon-name-part taxon-name-part-type="genus">Leptoplana</tp:taxon-name-part><tp:taxon-name-part taxon-name-part-type="species">mediterranea</tp:taxon-name-part></tp:taxon-name></italic> (Bock, 1913) comb. nov.</article-title><source>Zootaxa</source><volume>3178</volume>(<issue>1</issue>): <fpage>45</fpage>–<lpage>56</lpage>. <ext-link xlink:type="simple" ext-link-type="doi" xlink:href="10.11646/zootaxa.3178.1.4">https://doi.org/10.11646/zootaxa.3178.1.4</ext-link></mixed-citation></ref><ref id="B29"><mixed-citation xmlns:xlink="http://www.w3.org/1999/xlink" xlink:type="simple"><person-group><name name-style="western"><surname>Marcus</surname><given-names>E</given-names></name></person-group> (<year>1952</year>) <article-title><tp:taxon-name><tp:taxon-name-part taxon-name-part-type="class">Turbellaria</tp:taxon-name-part></tp:taxon-name> brasileiros (10).</article-title><source>Boletim da Faculdade de Filosofia, Ciências e Letras da Universidade de São Paulo Zoologia</source><volume>17</volume>: <fpage>5</fpage>–<lpage>186</lpage>. <ext-link xlink:type="simple" ext-link-type="doi" xlink:href="10.11606/issn.2526-4877.bsffclzoologia.1952.125189">https://doi.org/10.11606/issn.2526-4877.bsffclzoologia.1952.125189</ext-link></mixed-citation></ref></ref-list></tp:taxon-treatment>
